# Supplementary material for: Biosynthetic gene cluster profiling from North Java Sea Virgibacillus salarius reveals hidden potential metabolites
Source: Sci Rep. 2023 Nov 6;13:19273. doi: 10.1038/s41598-023-44603-8 (PMC10630419; doi:10.1038/s41598-023-44603-8)
Supplement: Supplementary file 2 — Supplementary Information 2. [file 41598_2023_44603_MOESM2_ESM.xlsx]

## Sheet: Sheet1
Module ID	KO ID	Gene Locus
M00001 Glycolysis (Embden-Meyerhof pathway), glucose => pyruvate (16) (complete 9/9)	K00134	LOCUS_29990, LOCUS_26870, LOCUS_26860, LOCUS_29980
	K00150	LOCUS_29990, LOCUS_29980
	K00845	LOCUS_24100, LOCUS_21780, LOCUS_42280, LOCUS_32950, LOCUS_24930, LOCUS_21770, LOCUS_23820, LOCUS_28070, LOCUS_23840
	K00850	LOCUS_29820, LOCUS_29810
	K00873	LOCUS_29830
	K00927	LOCUS_26880
	K01624	LOCUS_19910, LOCUS_21930, LOCUS_17900, LOCUS_15680, LOCUS_21940
	K01689	LOCUS_26910
	K01803	LOCUS_26880, LOCUS_26890
	K01810	LOCUS_28520
	K01834	LOCUS_35460, LOCUS_14820, LOCUS_35470, LOCUS_41950
	K11645	LOCUS_43340
	K13810	LOCUS_28520
	K15633	LOCUS_26900
	K15634	LOCUS_07420, LOCUS_14820, LOCUS_47720, LOCUS_41950
	K16370	LOCUS_17870, LOCUS_35580
M00002 Glycolysis, core module involving three-carbon compounds (9) (complete 5/5)	K00134	LOCUS_29990, LOCUS_26870, LOCUS_26860, LOCUS_29980
	K00150	LOCUS_29990, LOCUS_29980
	K00873	LOCUS_29830
	K00927	LOCUS_26880
	K01689	LOCUS_26910
	K01803	LOCUS_26880, LOCUS_26890
	K01834	LOCUS_35460, LOCUS_14820, LOCUS_35470, LOCUS_41950
	K15633	LOCUS_26900
	K15634	LOCUS_07420, LOCUS_14820, LOCUS_47720, LOCUS_41950
M00003 Gluconeogenesis, oxaloacetate => fructose-6P (13) (complete 7/7)	K00134	LOCUS_29990, LOCUS_26870, LOCUS_26860, LOCUS_29980
	K00150	LOCUS_29990, LOCUS_29980
	K00927	LOCUS_26880
	K01610	LOCUS_28790, LOCUS_28800
	K01624	LOCUS_19910, LOCUS_21930, LOCUS_17900, LOCUS_15680, LOCUS_21940
	K01689	LOCUS_26910
	K01803	LOCUS_26880, LOCUS_26890
	K01834	LOCUS_35460, LOCUS_14820, LOCUS_35470, LOCUS_41950
	K02446	LOCUS_19940, LOCUS_24700
	K11532	LOCUS_19940, LOCUS_24700
	K11645	LOCUS_43340
	K15633	LOCUS_26900
	K15634	LOCUS_07420, LOCUS_14820, LOCUS_47720, LOCUS_41950
M00307 Pyruvate oxidation, pyruvate => acetyl-CoA (4) (complete 1/1)	K00161	LOCUS_36610, LOCUS_08830, LOCUS_40660
	K00162	LOCUS_36600, LOCUS_40650, LOCUS_08810, LOCUS_08820, LOCUS_40640
	K00382	LOCUS_33680, LOCUS_08780, LOCUS_33670, LOCUS_08790, LOCUS_40620, LOCUS_36580
	K00627	LOCUS_46000, LOCUS_33710, LOCUS_36590, LOCUS_08800, LOCUS_40630
M00009 Citrate cycle (TCA cycle, Krebs cycle) (18) (complete 8/8)	K00024	LOCUS_29890, LOCUS_10560
	K00031	LOCUS_29880, LOCUS_29870
	K00116	LOCUS_16050, LOCUS_16060, LOCUS_35130, LOCUS_35140
	K00164	LOCUS_46010
	K00239	LOCUS_30580
	K00240	LOCUS_30590
	K00241	LOCUS_30570
	K00244	LOCUS_33800, LOCUS_30580
	K00245	LOCUS_30590
	K00382	LOCUS_33680, LOCUS_08780, LOCUS_33670, LOCUS_08790, LOCUS_40620, LOCUS_36580
	K00658	LOCUS_46000, LOCUS_33710
	K01616	LOCUS_46010
	K01647	LOCUS_01350, LOCUS_07280, LOCUS_07270, LOCUS_29860
	K01679	LOCUS_45510, LOCUS_45490, LOCUS_45500
	K01681	LOCUS_01350, LOCUS_06610, LOCUS_06600, LOCUS_36110, LOCUS_36130, LOCUS_36120
	K01902	LOCUS_39030, LOCUS_39020
	K01903	LOCUS_39040
	K18118	LOCUS_18090
M00010 Citrate cycle, first carbon oxidation, oxaloacetate => 2-oxoglutarate (3) (complete 3/3)	K00031	LOCUS_29880, LOCUS_29870
	K01647	LOCUS_01350, LOCUS_07280, LOCUS_07270, LOCUS_29860
	K01681	LOCUS_01350, LOCUS_06610, LOCUS_06600, LOCUS_36110, LOCUS_36130, LOCUS_36120
M00011 Citrate cycle, second carbon oxidation, 2-oxoglutarate => oxaloacetate (15) (complete 5/5)	K00024	LOCUS_29890, LOCUS_10560
	K00116	LOCUS_16050, LOCUS_16060, LOCUS_35130, LOCUS_35140
	K00164	LOCUS_46010
	K00239	LOCUS_30580
	K00240	LOCUS_30590
	K00241	LOCUS_30570
	K00244	LOCUS_33800, LOCUS_30580
	K00245	LOCUS_30590
	K00382	LOCUS_33680, LOCUS_08780, LOCUS_33670, LOCUS_08790, LOCUS_40620, LOCUS_36580
	K00658	LOCUS_46000, LOCUS_33710
	K01616	LOCUS_46010
	K01679	LOCUS_45510, LOCUS_45490, LOCUS_45500
	K01902	LOCUS_39030, LOCUS_39020
	K01903	LOCUS_39040
	K18118	LOCUS_18090
M00004 Pentose phosphate pathway (Pentose phosphate cycle) (10) (complete 6/6)	K00033	LOCUS_20790, LOCUS_20800
	K00036	LOCUS_20640
	K00615	LOCUS_36230
	K00616	LOCUS_19920
	K01783	LOCUS_39400, LOCUS_43380, LOCUS_27530
	K01807	LOCUS_17640
	K01808	LOCUS_24690, LOCUS_20080
	K01810	LOCUS_28520
	K07404	LOCUS_22310, LOCUS_23130
	K13810	LOCUS_28520
M00006 Pentose phosphate pathway, oxidative phase, glucose 6P => ribulose 5P (3) (complete 2/2)	K00033	LOCUS_20790, LOCUS_20800
	K00036	LOCUS_20640
	K07404	LOCUS_22310, LOCUS_23130
M00007 Pentose phosphate pathway, non-oxidative phase, fructose 6P => ribose 5P (6) (complete 4/4)	K00615	LOCUS_36230
	K00616	LOCUS_19920
	K01783	LOCUS_39400, LOCUS_43380, LOCUS_27530
	K01807	LOCUS_17640
	K01808	LOCUS_24690, LOCUS_20080
	K13810	LOCUS_28520
M00005 PRPP biosynthesis, ribose 5P => PRPP (1) (complete 1/1)	K00948	LOCUS_11850
M00632 Galactose degradation, Leloir pathway, galactose => alpha-D-glucose-1P (4) (complete 4/4)	K00849	LOCUS_21660, LOCUS_21670
	K00965	LOCUS_21640
	K01784	LOCUS_21650, LOCUS_19080, LOCUS_14120, LOCUS_06980
	K01785	LOCUS_21630, LOCUS_21620
M00549 Nucleotide sugar biosynthesis, glucose => UDP-glucose (3) (complete 3/3)	K00845	LOCUS_24100, LOCUS_21780, LOCUS_42280, LOCUS_32950, LOCUS_24930, LOCUS_21770, LOCUS_23820, LOCUS_28070, LOCUS_23840
	K00963	LOCUS_14060
	K01835	LOCUS_19320
M00554 Nucleotide sugar biosynthesis, galactose => UDP-galactose (2) (complete 2/2)	K00849	LOCUS_21660, LOCUS_21670
	K00965	LOCUS_21640
M00909 UDP-N-acetyl-D-glucosamine biosynthesis, prokaryotes, glucose => UDP-GlcNAc (6) (complete 5/5)	K00820	LOCUS_48500, LOCUS_21860, LOCUS_09610
	K00845	LOCUS_24100, LOCUS_21780, LOCUS_42280, LOCUS_32950, LOCUS_24930, LOCUS_21770, LOCUS_23820, LOCUS_28070, LOCUS_23840
	K01810	LOCUS_28520
	K03431	LOCUS_09840
	K04042	LOCUS_11860
	K13810	LOCUS_28520
M00012 Glyoxylate cycle (5) (complete 5/5)	K00024	LOCUS_29890, LOCUS_10560
	K01637	LOCUS_27400
	K01638	LOCUS_01540
	K01647	LOCUS_01350, LOCUS_07280, LOCUS_07270, LOCUS_29860
	K01681	LOCUS_01350, LOCUS_06610, LOCUS_06600, LOCUS_36110, LOCUS_36130, LOCUS_36120
M00167 Reductive pentose phosphate cycle, glyceraldehyde-3P => ribulose-5P (6) (complete 7/7)	K00615	LOCUS_36230
	K01624	LOCUS_19910, LOCUS_21930, LOCUS_17900, LOCUS_15680, LOCUS_21940
	K01807	LOCUS_17640
	K01808	LOCUS_24690, LOCUS_20080
	K02446	LOCUS_19940, LOCUS_24700
	K11532	LOCUS_19940, LOCUS_24700
M00579 Phosphate acetyltransferase-acetate kinase pathway, acetyl-CoA => acetate (3) (complete 2/2)	K00625	LOCUS_19590, LOCUS_33640
	K00925	LOCUS_29560
	K13788	LOCUS_19590
M00531 Assimilatory nitrate reduction, nitrate => ammonia (2) (complete 2/2)	K00366	LOCUS_14680, LOCUS_14690
	K00367	LOCUS_18320, LOCUS_18310
M00176 Assimilatory sulfate reduction, sulfate => H2S (7) (complete 3/3)	K00380	LOCUS_14670
	K00381	LOCUS_14680, LOCUS_14690
	K00390	LOCUS_14660
	K00392	LOCUS_14680, LOCUS_14690
	K00860	LOCUS_14770
	K00958	LOCUS_14740
	K13811	LOCUS_14740
M00151 Cytochrome bc1 complex respiratory unit (5) (complete 1/1)	K00412	LOCUS_34760
	K03886	LOCUS_34750
	K03887	LOCUS_34760
	K03888	LOCUS_34770, LOCUS_34780
	K03891	LOCUS_34760
M00155 Cytochrome c oxidase, prokaryotes (4) (complete 1/1)	K02274	LOCUS_40310, LOCUS_35240, LOCUS_08590, LOCUS_35230, LOCUS_08600, LOCUS_08580
	K02275	LOCUS_40320, LOCUS_08620, LOCUS_08610, LOCUS_35250, LOCUS_36970
	K02276	LOCUS_08570, LOCUS_40300
	K02277	LOCUS_40290
M00416 Cytochrome aa3-600 menaquinol oxidase (4) (complete 1/1)	K02826	LOCUS_40320, LOCUS_08620, LOCUS_08610
	K02827	LOCUS_08590, LOCUS_08600, LOCUS_08580
	K02828	LOCUS_08570
	K02829	LOCUS_08560
M00157 F-type ATPase, prokaryotes and chloroplasts (8) (complete 1/1)	K02108	LOCUS_20160
	K02109	LOCUS_20180
	K02110	LOCUS_20170
	K02111	LOCUS_20200
	K02112	LOCUS_20230, LOCUS_20220
	K02113	LOCUS_20190
	K02114	LOCUS_20240
	K02115	LOCUS_20210
M00082 Fatty acid biosynthesis, initiation (6) (complete 2/2)	K00645	LOCUS_39260
	K00648	LOCUS_44520
	K01961	LOCUS_33430, LOCUS_33420, LOCUS_35920
	K01962	LOCUS_29800, LOCUS_29790
	K01963	LOCUS_29800, LOCUS_29790
	K02160	LOCUS_33410, LOCUS_35910
M00083 Fatty acid biosynthesis, elongation (6) (complete 1/1)	K00059	LOCUS_22030, LOCUS_39250, LOCUS_43290, LOCUS_06970, LOCUS_38100, LOCUS_21690, LOCUS_23690, LOCUS_01170, LOCUS_14790, LOCUS_22620, LOCUS_17240, LOCUS_01190, LOCUS_01180
	K00208	LOCUS_10080
	K02371	LOCUS_07450
	K02372	LOCUS_20520, LOCUS_20530
	K09458	LOCUS_44510
	K16363	LOCUS_20520
M00086 beta-Oxidation, acyl-CoA synthesis (1) (complete 1/1)	K01897	LOCUS_44970, LOCUS_30490, LOCUS_35930, LOCUS_47080, LOCUS_28710, LOCUS_35940, LOCUS_41400
M00087 beta-Oxidation (6) (complete 3/3)	K00249	LOCUS_22850, LOCUS_19800, LOCUS_23080, LOCUS_19810, LOCUS_27540, LOCUS_19790, LOCUS_35950
	K00632	LOCUS_27570, LOCUS_07600, LOCUS_04930
	K01692	LOCUS_07550, LOCUS_07540
	K07508	LOCUS_26750
	K07516	LOCUS_27550, LOCUS_27560
	K13767	LOCUS_22900, LOCUS_30510
M00093 Phosphatidylethanolamine (PE) biosynthesis, PA => PS => PE (3) (complete 3/3)	K00981	LOCUS_38490
	K01613	LOCUS_16340, LOCUS_06140
	K17103	LOCUS_16330
M00048 De novo purine biosynthesis, PRPP + glutamine => IMP (10) (complete 8/8)	K00602	LOCUS_02390
	K00764	LOCUS_02430, LOCUS_26000
	K01588	LOCUS_02530, LOCUS_02540
	K01589	LOCUS_02520
	K01756	LOCUS_02510
	K01923	LOCUS_02500
	K01933	LOCUS_02420, LOCUS_02410
	K01945	LOCUS_02380
	K01952	LOCUS_02490, LOCUS_02480, LOCUS_02470, LOCUS_02450, LOCUS_02440, LOCUS_02380, LOCUS_02460
	K11175	LOCUS_02400
M00049 Adenine ribonucleotide biosynthesis, IMP => ADP,ATP (4) (complete 4/4)	K00939	LOCUS_10920
	K00940	LOCUS_34610
	K01756	LOCUS_02510
	K01939	LOCUS_14020
	K00088	LOCUS_27260, LOCUS_13540
	K00940	LOCUS_34610
	K00942	LOCUS_39520
	K01951	LOCUS_02760, LOCUS_02770, LOCUS_06250, LOCUS_42300, LOCUS_42310
M00053 Deoxyribonucleotide biosynthesis, ADP/GDP/CDP/UDP => dATP/dGTP/dCTP/dUTP (3) (complete 2/2)	K00525	LOCUS_18410, LOCUS_18400
	K00526	LOCUS_18430
	K00940	LOCUS_34610
M00052 Pyrimidine ribonucleotide biosynthesis, UMP => UDP/UTP,CDP/CTP (3) (complete 3/3)	K00940	LOCUS_34610
	K01937	LOCUS_19850, LOCUS_19840
	K09903	LOCUS_38520
M00018 Threonine biosynthesis, aspartate => homoserine => threonine (6) (complete 5/5)	K00003	LOCUS_07350
	K00133	LOCUS_38240
	K00872	LOCUS_07370
	K00928	LOCUS_33580, LOCUS_38220, LOCUS_33570, LOCUS_48460, LOCUS_38230
	K01733	LOCUS_07360
	K12524	LOCUS_07350
M00621 Glycine cleavage system (5) (complete 3/3)	K00281	LOCUS_33140, LOCUS_33150, LOCUS_33160
	K00282	LOCUS_33120, LOCUS_33130
	K00283	LOCUS_33140, LOCUS_33150, LOCUS_33160
	K00382	LOCUS_33680, LOCUS_08780, LOCUS_33670, LOCUS_08790, LOCUS_40620, LOCUS_36580
	K00605	LOCUS_33110
M00555 Betaine biosynthesis, choline => betaine (2) (complete 1/1)	K00130	LOCUS_03170, LOCUS_07570, LOCUS_07580
	K11440	LOCUS_03180
M00033 Ectoine biosynthesis, aspartate => ectoine (5) (complete 5/5)	K00133	LOCUS_38240
	K00836	LOCUS_42710, LOCUS_42700
	K00928	LOCUS_33580, LOCUS_38220, LOCUS_33570, LOCUS_48460, LOCUS_38230
	K06718	LOCUS_42720
	K06720	LOCUS_42690
M00021 Cysteine biosynthesis, serine => cysteine (2) (complete 2/2)	K00640	LOCUS_07020, LOCUS_11400
	K01738	LOCUS_11590, LOCUS_45710, LOCUS_35800, LOCUS_19140, LOCUS_19150, LOCUS_35790
M00609 Cysteine biosynthesis, methionine => cysteine (6) (complete 6/6)	K00789	LOCUS_28820, LOCUS_19470, LOCUS_28810
	K01243	LOCUS_31870
	K07173	LOCUS_45720
	K17216	LOCUS_45710
	K17217	LOCUS_45690, LOCUS_45700, LOCUS_10500
	K17462	LOCUS_45730, LOCUS_18470
M00017 Methionine biosynthesis, aspartate => homoserine => methionine (9) (complete 7/7)	K00003	LOCUS_07350
	K00133	LOCUS_38240
	K00549	LOCUS_25010, LOCUS_23040
	K00651	LOCUS_15060
	K00928	LOCUS_33580, LOCUS_38220, LOCUS_33570, LOCUS_48460, LOCUS_38230
	K01739	LOCUS_45690, LOCUS_42290, LOCUS_45700, LOCUS_19170, LOCUS_10500
	K01760	LOCUS_45690, LOCUS_42290, LOCUS_45700, LOCUS_10500
	K12524	LOCUS_07350
	K14155	LOCUS_28510
M00019 Valine/isoleucine biosynthesis, pyruvate => valine / 2-oxobutanoate => isoleucine (5) (complete 4/4)	K00053	LOCUS_23920
	K00826	LOCUS_46730, LOCUS_02840, LOCUS_47240
	K01652	LOCUS_23890, LOCUS_00750, LOCUS_00760, LOCUS_23900
	K01653	LOCUS_23910
	K01687	LOCUS_23880
M00570 Isoleucine biosynthesis, threonine => 2-oxobutanoate => isoleucine (6) (complete 5/5)	K00053	LOCUS_23920
	K00826	LOCUS_46730, LOCUS_02840, LOCUS_47240
	K01652	LOCUS_23890, LOCUS_00750, LOCUS_00760, LOCUS_23900
	K01653	LOCUS_23910
	K01687	LOCUS_23880
	K01754	LOCUS_23980, LOCUS_24440, LOCUS_02850, LOCUS_24450
M00432 Leucine biosynthesis, 2-oxoisovalerate => 2-oxoisocaproate (4) (complete 3/3)	K00052	LOCUS_41720, LOCUS_23940
	K01649	LOCUS_23930
	K01703	LOCUS_23960, LOCUS_23950
	K01704	LOCUS_23970
M00016 Lysine biosynthesis, succinyl-DAP pathway, aspartate => lysine (10) (complete 9/9)	K00133	LOCUS_38240
	K00215	LOCUS_34840, LOCUS_34850
	K00674	LOCUS_40840, LOCUS_40830
	K00821	LOCUS_44790
	K00928	LOCUS_33580, LOCUS_38220, LOCUS_33570, LOCUS_48460, LOCUS_38230
	K01439	LOCUS_45680, LOCUS_45670
	K01586	LOCUS_34050
	K01714	LOCUS_38210, LOCUS_43110, LOCUS_43120, LOCUS_22700
	K01778	LOCUS_28370
	K12524	LOCUS_07350
M00525 Lysine biosynthesis, acetyl-DAP pathway, aspartate => lysine (9) (complete 9/9)	K00133	LOCUS_38240
	K00215	LOCUS_34840, LOCUS_34850
	K00841	LOCUS_40940
	K00928	LOCUS_33580, LOCUS_38220, LOCUS_33570, LOCUS_48460, LOCUS_38230
	K01586	LOCUS_34050
	K01714	LOCUS_38210, LOCUS_43110, LOCUS_43120, LOCUS_22700
	K01778	LOCUS_28370
	K05822	LOCUS_40840, LOCUS_40830
	K05823	LOCUS_24840, LOCUS_24830, LOCUS_40820, LOCUS_45170
M00527 Lysine biosynthesis, DAP aminotransferase pathway, aspartate => lysine (8) (complete 7/7)	K00133	LOCUS_38240
	K00215	LOCUS_34840, LOCUS_34850
	K00928	LOCUS_33580, LOCUS_38220, LOCUS_33570, LOCUS_48460, LOCUS_38230
	K01586	LOCUS_34050
	K01714	LOCUS_38210, LOCUS_43110, LOCUS_43120, LOCUS_22700
	K01778	LOCUS_28370
	K10206	LOCUS_22200, LOCUS_00770
	K12524	LOCUS_07350
M00844 Arginine biosynthesis, ornithine => arginine (3) (complete 3/3)	K00611	LOCUS_07390, LOCUS_07380
	K01755	LOCUS_18030, LOCUS_24980
	K01940	LOCUS_18020
M00015 Proline biosynthesis, glutamate => proline (3) (complete 2/2)	K00147	LOCUS_47440
	K00286	LOCUS_13350
	K00931	LOCUS_47450
M00970 Proline degradation, proline => glutamate (3) (complete 1/1)	K00294	LOCUS_23070
	K00318	LOCUS_23080, LOCUS_27540
	K13821	LOCUS_23070
M00972 Proline metabolism (3) (complete 3/3)	K00286	LOCUS_13350
	K00318	LOCUS_23080, LOCUS_27540
	K00819	LOCUS_44790
M00133 Polyamine biosynthesis, arginine => agmatine => putrescine => spermidine (5) (complete 4/4)	K00797	LOCUS_09150, LOCUS_19680
	K01480	LOCUS_25420, LOCUS_19690, LOCUS_25410, LOCUS_22800
	K01583	LOCUS_40560, LOCUS_12110
	K01585	LOCUS_40560, LOCUS_12110
	K01611	LOCUS_30000
M00134 Polyamine biosynthesis, arginine => ornithine => putrescine (2) (complete 2/2)	K01476	LOCUS_09900, LOCUS_40560
	K01581	LOCUS_40560
M00026 Histidine biosynthesis, PRPP => histidine (13) (complete 6/6)	K00013	LOCUS_05710, LOCUS_05720
	K00765	LOCUS_05700
	K00817	LOCUS_05780, LOCUS_34680
	K01089	LOCUS_05730
	K01496	LOCUS_05770
	K01663	LOCUS_05760
	K01693	LOCUS_05730
	K01814	LOCUS_05750
	K02500	LOCUS_05760
	K02501	LOCUS_05740
	K02502	LOCUS_05680, LOCUS_05690, LOCUS_05700
	K04486	LOCUS_05670
	K11755	LOCUS_05770, LOCUS_05760
M00045 Histidine degradation, histidine => N-formiminoglutamate => glutamate (4) (complete 4/4)	K01468	LOCUS_22740
	K01479	LOCUS_25420, LOCUS_19690, LOCUS_25410, LOCUS_22800
	K01712	LOCUS_22720, LOCUS_22730
	K01745	LOCUS_22760
M00022 Shikimate pathway, phosphoenolpyruvate + erythrose-4P => chorismate (10) (complete 4/4)	K00014	LOCUS_30170, LOCUS_32010
	K00800	LOCUS_34700, LOCUS_34690
	K00891	LOCUS_30170, LOCUS_26670
	K01735	LOCUS_34660
	K01736	LOCUS_34640, LOCUS_23380, LOCUS_34650
	K03785	LOCUS_26680
	K03856	LOCUS_30170
	K13829	LOCUS_34660
	K13832	LOCUS_32010
	K13853	LOCUS_29210, LOCUS_30170
M00023 Tryptophan biosynthesis, chorismate => tryptophan (9) (complete 3/3)	K00766	LOCUS_06260, LOCUS_06250
	K01609	LOCUS_06270
	K01657	LOCUS_06240
	K01658	LOCUS_06250, LOCUS_42300, LOCUS_42310
	K01695	LOCUS_29790, LOCUS_06310
	K01696	LOCUS_06300, LOCUS_06290
	K01817	LOCUS_06300, LOCUS_06290, LOCUS_06280
	K13497	LOCUS_06250
	K13498	LOCUS_06270
M00024 Phenylalanine biosynthesis, chorismate => phenylpyruvate => phenylalanine (7) (complete 2/2)	K00832	LOCUS_40940
	K01850	LOCUS_30170
	K04093	LOCUS_30170
	K04516	LOCUS_30170
	K04518	LOCUS_31270, LOCUS_31260
	K06208	LOCUS_34670
	K14170	LOCUS_30170, LOCUS_31270, LOCUS_31260
M00025 Tyrosine biosynthesis, chorismate => HPP => tyrosine (7) (complete 2/2)	K00832	LOCUS_40940
	K01850	LOCUS_30170
	K04093	LOCUS_30170
	K04516	LOCUS_30170
	K04517	LOCUS_34690
	K06208	LOCUS_34670
	K14170	LOCUS_30170, LOCUS_31270, LOCUS_31260
M00040 Tyrosine biosynthesis, chorismate => arogenate => tyrosine (4) (complete 3/3)	K00220	LOCUS_34700, LOCUS_34690
	K00832	LOCUS_40940
	K01850	LOCUS_30170
	K14170	LOCUS_30170, LOCUS_31270, LOCUS_31260
M00899 Thiamine salvage pathway, HMP/HET => TMP (4) (complete 2/2)	K00788	LOCUS_27430, LOCUS_22570, LOCUS_07110
	K00878	LOCUS_07100
	K00941	LOCUS_08280, LOCUS_07090
	K14153	LOCUS_08280, LOCUS_07090
M00916 Pyridoxal-P biosynthesis, R5P + glyceraldehyde-3P + glutamine => pyridoxal-P (2) (complete 1/1)	K06215	LOCUS_13520
	K08681	LOCUS_13500, LOCUS_13510
M00115 NAD biosynthesis, aspartate => quinolinate => NAD (6) (complete 5/5)	K00278	LOCUS_06800
	K00767	LOCUS_06810
	K00969	LOCUS_32040, LOCUS_32030
	K01916	LOCUS_31310
	K01950	LOCUS_31310
	K03517	LOCUS_06820
M00119 Pantothenate biosynthesis, valine/L-aspartate => pantothenate (6) (complete 5/5)	K00077	LOCUS_44460, LOCUS_05580, LOCUS_44470
	K00606	LOCUS_44420
	K00826	LOCUS_46730, LOCUS_02840, LOCUS_47240
	K01579	LOCUS_44450, LOCUS_44440
	K01918	LOCUS_44430
	K13799	LOCUS_34430
M00120 Coenzyme A biosynthesis, pantothenate => CoA (7) (complete 3/3)	K00859	LOCUS_29970
	K00954	LOCUS_40180
	K01598	LOCUS_39500, LOCUS_39490
	K01922	LOCUS_39500, LOCUS_39490
	K03525	LOCUS_11620
	K09680	LOCUS_23330
	K13038	LOCUS_39500, LOCUS_39490
M00123 Biotin biosynthesis, pimeloyl-ACP/CoA => biotin (5) (complete 3/3)	K00652	LOCUS_19070, LOCUS_35420
	K00833	LOCUS_12440
	K01012	LOCUS_12470
	K01935	LOCUS_12450
	K19563	LOCUS_12440
M00126 Tetrahydrofolate biosynthesis, GTP => THF (9) (complete 5/5)	K00287	LOCUS_35350
	K00796	LOCUS_11580
	K00950	LOCUS_04620, LOCUS_11560, LOCUS_11580
	K01077	LOCUS_37180, LOCUS_42090
	K01495	LOCUS_31030, LOCUS_36030
	K01633	LOCUS_11570, LOCUS_11580
	K09007	LOCUS_36030
	K11754	LOCUS_31030
	K13940	LOCUS_11560
M00880 Molybdenum cofactor biosynthesis, GTP => molybdenum cofactor (6) (complete 3/3)	K03635	LOCUS_44600, LOCUS_29570, LOCUS_36810
	K03637	LOCUS_04310, LOCUS_29570
	K03638	LOCUS_29570
	K03639	LOCUS_36830
	K03750	LOCUS_16490, LOCUS_41040, LOCUS_16500, LOCUS_29570, LOCUS_41050
	K15376	LOCUS_29570
M00140 C1-unit interconversion, prokaryotes (3) (complete 3/3)	K00600	LOCUS_20100
	K01491	LOCUS_33460
	K01938	LOCUS_35300
M00846 Siroheme biosynthesis, glutamyl-tRNA => siroheme (10) (complete 6/6)	K01698	LOCUS_30920, LOCUS_30910
	K01719	LOCUS_30900, LOCUS_14730
	K01749	LOCUS_30890
	K01845	LOCUS_30930, LOCUS_30940, LOCUS_00140
	K02302	LOCUS_14720, LOCUS_14700
	K02303	LOCUS_14700
	K02304	LOCUS_14720
	K02492	LOCUS_30870
	K03794	LOCUS_14710
	K13542	LOCUS_14700, LOCUS_30900
M00121 Heme biosynthesis, plants and bacteria, glutamate => heme (11) (complete 10/10)	K00231	LOCUS_45010
	K01599	LOCUS_45030
	K01698	LOCUS_30920, LOCUS_30910
	K01719	LOCUS_30900, LOCUS_14730
	K01749	LOCUS_30890
	K01772	LOCUS_45020
	K01845	LOCUS_30930, LOCUS_30940, LOCUS_00140
	K01885	LOCUS_11410
	K02492	LOCUS_30870
	K02495	LOCUS_32200, LOCUS_32210
	K13542	LOCUS_14700, LOCUS_30900
M00116 Menaquinone biosynthesis, chorismate (+ polyprenyl-PP) => menaquinol (9) (complete 9/9)	K01661	LOCUS_28700
	K01911	LOCUS_28710
	K02548	LOCUS_28660
	K02549	LOCUS_23510, LOCUS_23500
	K02551	LOCUS_28680
	K02552	LOCUS_28670, LOCUS_30080
	K03183	LOCUS_34580, LOCUS_02740
	K08680	LOCUS_28690
	K19222	LOCUS_28650
M00095 C5 isoprenoid biosynthesis, mevalonate pathway (7) (complete 7/7)	K00021	LOCUS_10070
	K00626	LOCUS_19770, LOCUS_26750, LOCUS_07600, LOCUS_04930
	K00869	LOCUS_10060, LOCUS_10050
	K00938	LOCUS_10030
	K01597	LOCUS_10040
	K01641	LOCUS_42960
	K01823	LOCUS_05930
M00364 C10-C20 isoprenoid biosynthesis, bacteria (3) (complete 2/2)	K00795	LOCUS_33490
	K01823	LOCUS_05930
	K13789	LOCUS_33490
M00877 Kanosamine biosynthesis, glucose 6-phosphate => kanosamine (3) (complete 3/3)	K18652	LOCUS_16250
	K18653	LOCUS_16270
	K18654	LOCUS_16260
M00625 Methicillin resistance (3) (complete 3/3)	K02545	LOCUS_25840, LOCUS_25850, LOCUS_25830
	K02546	LOCUS_09530
	K02547	LOCUS_09520
M00627 beta-Lactam resistance, Bla system (4) (complete 3/3)	K02171	LOCUS_09530
	K02172	LOCUS_09520
	K17836	LOCUS_33580, LOCUS_09480, LOCUS_33570, LOCUS_46800, LOCUS_18750
	K18766	LOCUS_09480
M00615 Nitrate assimilation (1) (complete 2/2)	K02575	LOCUS_16530
